# Supplementary material for: JA signal-mediated immunity of Dendrobium catenatum to necrotrophic Southern Blight pathogen
Source: BMC Plant Biol. 2021 Aug 6;21:360. doi: 10.1186/s12870-021-03134-y (PMC8344041; doi:10.1186/s12870-021-03134-y)
Supplement: Supplementary file 4 — Additional file 4: Table S3. Summary of transcriptome sequencing data. [file 12870_2021_3134_MOESM4_ESM.xlsx]

## Sheet: Sheet1
Table S3 Summary of transcriptome sequencing data
Sample	Raw Data		Valid Data		Valid Ratio(reads)	Q20%	Q30%	GC content%
	Read	Base	Read	Base
CK_1	124592638	18.69G	58147200	8.72G	46.67	99.83	97.36	44
CK_2	116115258	17.42G	70213170	10.53G	60.47	99.79	97.65	44
CK_3	141537632	21.23G	74726918	11.21G	52.8	99.76	97.37	43.5
P1_1	129429314	19.41G	82745512	12.41G	63.93	99.72	96.61	44
P1_2	118068622	17.71G	73119226	10.97G	61.93	99.66	96.2	44
P1_3	139865940	20.98G	77811264	11.67G	55.63	99.72	97.01	44
JA_1	137432462	20.61G	84415142	12.66G	61.42	99.86	97.79	44
JA_2	107826016	16.17G	62546388	9.38G	58.01	99.84	97.69	44
JA_3	126140876	18.92G	72739890	10.91G	57.67	99.72	96.82	44
P1+JA_1	116910828	17.54G	75638678	11.35G	64.7	99.61	96.85	45
P1+JA_2	126732958	19.01G	77666510	11.65G	61.28	99.6	96.57	44
P1+JA_3	148063098	22.21G	80725314	12.11G	54.52	99.68	97.03	44
