# Supplementary material for: JA signal-mediated immunity of Dendrobium catenatum to necrotrophic Southern Blight pathogen
Source: BMC Plant Biol. 2021 Aug 6;21:360. doi: 10.1186/s12870-021-03134-y (PMC8344041; doi:10.1186/s12870-021-03134-y)
Supplement: Supplementary file 5 — Additional file 5: Table S4. Summary of mapped reads in transcriptome sequencing. [file 12870_2021_3134_MOESM5_ESM.xlsx]

## Sheet: Sheet1
Table S4 Summary of mapped reas in transcriptome sequencing
Sample	Valid reads	Mapped reads	Unique Mapped reads	Multi Mapped reads	PE Mapped reads	Reads map to sense strand	Reads map to antisense strand	Non-splice reads	Splice reads
CK_1	58147200	47305198(81.35%)	31906700(54.87%)	15398498(26.48%)	41985182(72.20%)	22791748(39.20%)	22810189(39.23%)	32927016(56.63%)	12674921(21.80%)
CK_2	70213170	57101309(81.33%)	38511051(54.85%)	18590258(26.48%)	51359064(73.15%)	27602844(39.31%)	27629526(39.35%)	40256508(57.33%)	14975862(21.33%)
CK_3	74726918	61485951(82.28%)	41197981(55.13%)	20287970(27.15%)	55229998(73.91%)	29741682(39.80%)	29765833(39.83%)	42662589(57.09%)	16844926(22.54%)
P1_1	82745512	62794837(75.89%)	40541509(49.00%)	22253328(26.89%)	56281632(68.02%)	30365905(36.70%)	30400462(36.74%)	43574746(52.66%)	17191621(20.78%)
P1_2	73119226	55338143(75.68%)	35295726(48.27%)	20042417(27.41%)	49128660(67.19%)	26787456(36.64%)	26804477(36.66%)	39139212(53.53%)	14452721(19.77%)
P1_3	77811264	57906568(74.42%)	39028472(50.16%)	18878096(24.26%)	50414494(64.79%)	28013351(36.00%)	28054530(36.05%)	40674537(52.27%)	15393344(19.78%)
JA_1	84415142	69646855(82.51%)	48246229(57.15%)	21400626(25.35%)	58843186(69.71%)	33653394(39.87%)	33726496(39.95%)	50086016(59.33%)	17293874(20.49%)
JA_2	62546388	52019663(83.17%)	35330699(56.49%)	16688964(26.68%)	47095370(75.30%)	25170304(40.24%)	25171516(40.24%)	35762173(57.18%)	14579647(23.31%)
JA_3	72739890	60207564(82.77%)	40653272(55.89%)	19554292(26.88%)	51594088(70.93%)	29062164(39.95%)	29149534(40.07%)	41602632(57.19%)	16609066(22.83%)
P1+JA_1	75638678	57636919(76.20%)	38046691(50.30%)	19590228(25.90%)	51409716(67.97%)	27844787(36.81%)	27876038(36.85%)	40483484(53.52%)	15237341(20.14%)
P1+JA_2	77666510	61203676(78.80%)	40381705(51.99%)	20821971(26.81%)	53886488(69.38%)	29577123(38.08%)	29671057(38.20%)	43362640(55.83%)	15885540(20.45%)
P1+JA_3	80725314	62754131(77.74%)	43135949(53.44%)	19618182(24.30%)	51175742(63.39%)	30341150(37.59%)	30422441(37.69%)	45888751(56.85%)	14874840(18.43%)
