# Supplementary material for: JA signal-mediated immunity of Dendrobium catenatum to necrotrophic Southern Blight pathogen
Source: BMC Plant Biol. 2021 Aug 6;21:360. doi: 10.1186/s12870-021-03134-y (PMC8344041; doi:10.1186/s12870-021-03134-y)
Supplement: Supplementary file 6 — Additional file 6: Table S5. Summary of differentially expressed genes in transcriptome analysis. [file 12870_2021_3134_MOESM6_ESM.xlsx]

## Sheet: Sheet1
Table S5 Summary of differentially expressed genes in transcriptome analysis
	JA vs CK	P1VSCK	P1+JA vs JA	P1+JA vs P1	P1+JA VS JA VS P1 VSCK
No. of upregulated genes	780	1383	825	848
No. of downregulated genes	1590	413	157	1151
No. of DEGs	2370	1796	982	1999	5255
