# Supplementary material for: JA signal-mediated immunity of Dendrobium catenatum to necrotrophic Southern Blight pathogen
Source: BMC Plant Biol. 2021 Aug 6;21:360. doi: 10.1186/s12870-021-03134-y (PMC8344041; doi:10.1186/s12870-021-03134-y)
Supplement: Supplementary file 7 — Additional file 7: Table S6. Expression data of JA signaling pathway genes after MeJA and S. delphinii treatment in D. catenatum. [file 12870_2021_3134_MOESM7_ESM.xlsx]

## Sheet: Sheet1
Table S6 Expression data of JA signaling pathway genes after MeJA and S. delphinii treatment in D. catenatum.
Gene name	FPKM.CK_1	FPKM.CK_2	FPKM.CK_3	FPKM.P1_1	FPKM.P1_2	FPKM.P1_3	FPKM.JA_1	FPKM.JA_2	FPKM.JA_3	FPKM.P1+JA_1	FPKM.P1+JA_2	FPKM.P1+JA_3
DcCOI1a	29.1002	31.4039	29.9697	20.3227	21.7418	27.6557	25.7139	26.6215	24.3788	22.1708	24.0553	23.7306
DcCOI1b	29.61	30.9296	32.9552	31.6801	30.7449	33.6131	33.9266	34.3181	30.6898	32.4629	35.4586	38.4091
DcJAZ1	116.663	161.698	161.075	204.085	237.493	205.251	307.95	271.655	277.854	377.669	369.017	380.762
DcJAZ2	207.591	290.12	306.526	433.519	391.652	323.042	762.807	797.59	699.054	950.981	906.813	740.484
DcJAZ3	13.4242	17.801	17.6344	18.8112	14.9569	12.7942	46.7694	40.4728	51.5709	30.4318	53.2	45.4137
DcJAZ4	14.061	39.4482	29.0798	315.379	358.508	165.884	47.0354	61.4376	62.5655	432.399	162.449	158.94
DcJAZ5	139.512	173.809	192.027	469.997	455.849	294.553	559.946	509.731	604.112	712.078	599.445	556.606
DcJAZ6	36.6329	47.9865	42.5196	45.9211	46.0832	51.1161	51.0565	59.2772	55.1924	56.2321	58.3218	60.6118
DcJAZ7	21.3913	16.3237	20.416	20.5417	20.5911	23.907	17.5238	12.1854	12.5903	18.6079	21.767	21.563
DcJAZ8	138.069	111.43	161.705	114.11	105.978	132.756	140.603	147.896	144.501	188.068	161.05	155.574
DcJAZ9	1.54952	3.12195	4.38174	2.69192	4.97914	2.34068	29.6668	23.9433	31.8012	42.7346	33.0459	33.9611
DcJAZ10	22.5299	25.7606	30.2699	23.4179	17.6592	19.8534	87.7127	95.1842	107.289	80.7019	83.0286	70.7928
DcJAZ11	1.06067	1.39153	1.60481	39.6351	45.6598	17.9191	8.90343	9.25215	8.93095	52.5173	24.9666	21.8108
DcJAZ12	2.05755	2.03209	2.08849	46.337	64.4566	19.4437	7.89081	12.0195	12.8876	62.3418	23.8938	20.2723
DcJAZ13	13.7983	15.9592	10.9607	63.0362	66.663	34.4095	37.3268	28.4152	47.0659	65.1656	55.4409	50.5778
DcMYC2a	119.048	117.918	89.2462	32.9987	28.2675	53.6143	51.9636	50.5989	57.9075	31.5962	47.878	34.8669
DcMYC2b	76.2435	71.8909	54.8464	114.929	128.86	113.538	99.9065	115.155	102.255	137.858	124.129	130.666
DcMYC2c	3.25497	132.867	105.341	6.72005	4.25913	4.5962	256.284	253.087	256.512	28.1613	26.5508	198.825
DcMYC2d	18.0898	19.4848	12.3306	10.7048	10.8168	16.9753	25.226	23.1207	24.9211	33.0083	37.7884	34.0903
DcJAM1a	5.48112	5.8685	4.5158	14.9143	18.0657	16.028	6.82799	6.27854	4.64634	19.1172	11.4268	9.65762
DcJAM1b	19.3891	19.3974	17.6789	10.8601	11.2356	15.6263	17.9302	16.6352	18.924	14.222	17.7604	7.98953
DcJAM4a	5.50985	4.25562	4.27482	1.16939	1.66114	4.05294	2.42438	2.00387	5.45288	5.08942	0.768607	1.18501
DcJAM4b	10.0225	6.98692	4.60112	1.08882	2.00676	3.77845	1.64552	1.04025	1.46158	0.343158	3.00062	0.261861
DcJAM4c	3.0099	2.63905	2.24166	0.952986	1.40179	2.89618	1.74445	2.10319	1.82042	0.675001	0.795191	0.434521
DcTT8	0.034743	0.092065	0.051228	0.03528	0	0.021646	0.031313	0.048122	0	0	0	0
DcEGL3	1.83938	3.07045	2.21855	1.55889	1.8218	1.19056	1.83213	2.44962	2.17011	1.16973	1.54468	2.71276
DcGL3	7.66435	7.1971	7.88834	18.937	22.915	18.4591	13.7031	16.9947	15.5324	35.5416	18.7444	18.4595
DcPR3	2.34884	3.5381	2.4871	11.7802	12.6685	15.3451	7.56332	3.82128	3.9465	12.8222	13.2443	20.2396
DcLOX2	0.322536	0.825744	0.0588902	6.2174	7.76378	0.994882	0.127418	0.236889	0.324253	5.81706	0.762516	0.718517
DcTAT3	5.00514	4.91575	5.13825	4.06115	3.93196	4.62269	5.09282	4.89792	4.43431	3.8625	3.63806	3.33198
DcVSP2	0.372348	1.06963	0.513284	0	0.395235	0.41536	0	0	0.278084	0	0.1336	0.429395
