# Supplementary material for: JA signal-mediated immunity of Dendrobium catenatum to necrotrophic Southern Blight pathogen
Source: BMC Plant Biol. 2021 Aug 6;21:360. doi: 10.1186/s12870-021-03134-y (PMC8344041; doi:10.1186/s12870-021-03134-y)
Supplement: Supplementary file 9 — Additional file 9: Table S7. Primers used for RT-qPCR. [file 12870_2021_3134_MOESM9_ESM.xlsx]

## Sheet: Primer
Table S7 Primers used for RT-qPCR
Primer name	Sequence (5'-3')	Fragment size
DcCOI1a-F	GGCGAATACAGCGGCAACAT	125
DcCOI1a-R	AAGCAGCAGCCTCGCAGTTC
DcCOI1b-F	TTGCGAAGGCTTAGGATAG	155
DcCOI1b-R	AAGGCGGAGTTCTTGATGT
DcJAZ1-F	CGCAAGGAAAGCATCACT
DcJAZ1-R	AACAGCACTCTTCGAGCC	106
DcJAZ2-F	ACTTCTGGGACCGCAACT	144
DcJAZ2-R	TGATACCTTCCTCGCAAT
DcJAZ4-F	AGCCGAAACCCGAAATAACT	135
DcJAZ4-R	CCATTCTTCTCCTTCTCCCT
DcJAZ5-F	GGAGGACGAGATAAGTGGC	125
DcJAZ5-R	AGTTTGGACGGACGGATTT
DcJAZ8-F	CCCCGTTCTAAAGGGTCAC	86
DcJAZ8-R	GAGCAAGACGACGCCACAT
DcMYC2b-F	GGTTGAAGAGGAGGTTACTGATAG	97
DcMYC2b-R	AAAGAAGACTTGACCAGGGACT
DcMYC2c-F	CCTCACTGAAAGCCGAAAT	91
DcMYC2c-R	TCTGCTGTAGAACGGGTGC
DcJAM1a-F	TGAACCAGCGTTTCTATGC	104
DcJAM1a-R	TTGGAGGTCAGTAATGTAAGC
DcJAM4a-F	CGAAATCAATAAGTTGTGGAG	81
DcJAM4a-R	GCACCCTAATCATAGCATCA
DcPR3-F	GATGATAACGCCTGTCCTGC	115
DcPR3-R	GCTCACGCTTACGAGTGTCTA
DcLOX2-F	CCACTACTACCCGCAACCC	149
DcLOX2-R	TGAGAACATCGGCGAGGAC
DcACTIN-F	GATTTGCTGGTGACGATGC	136
DcACTIN-R	AGGATACCTCTTTTGGACTGG
